# Supplementary material for: Reference curve sampling variability in one–sample log–rank tests
Source: PLoS One. 2022 Jul 21;17(7):e0271094. doi: 10.1371/journal.pone.0271094 (PMC9302761; doi:10.1371/journal.pone.0271094)
Supplement: S1 File — Supplementary R code for the estimation of type I error rate inflation via a Monte Carlo simulation. (ZIP) [file pone.0271094.s001.zip]

Archive with 2 entries (2 files):
- ComparisonToOS_LR_Test_JF_cleaned.R
- Cpp_Code.R
