# Supplementary material for: Reference curve sampling variability in one–sample log–rank tests
Source: PLoS One. 2022 Jul 21;17(7):e0271094. doi: 10.1371/journal.pone.0271094 (PMC9302761; doi:10.1371/journal.pone.0271094)
Supplement: S1 File — Supplementary R code for the estimation of type I error rate inflation via a Monte Carlo simulation. (ZIP) [file pone.0271094.s001.zip › ComparisonToOS_LR_Test_JF_cleaned.R]

###############################################################################
###############################################################################
#
# 	   EMPIRICAL REJECTION PROBABILITIES a.c.t. ONE-SAMPLE LOG-RANK TEST
#
# Input parameters:
# 	nB: Prefixed sample size of group B
# 	f: Prefixed length of the follow-up period
# 	Pi: Allocation ratio of group B vs group A (Pi=nB/nA)
#   Accrual: recruitment period length used for both groups (A and B)
# 	omega: True hazard ratio (group B vs group A)
# 	kappa, S1: Weibull distrubtion parameters of standard arm A survival times: Lambda.A(t) = S1**(t**kappa)
# 	alpha: Desired two-sided significance level
# 	anz.sims: Number of simulation steps for calculation of empirical type I and II error rates
#
# Output:  Empirical rejection probabilities of the new test and classical one-sample log-rank test
#	   (determined by simulation based on anz.sims simulation steps)
#          under the truth Lambda.A = omega Lambda.B for allocated input parameters
#
#
###############################################################################
###############################################################################
library(survival)
library(zoo)
library(doParallel)
library(pracma)
library(devtools)
library(Rcpp)


#library(devtools)
#Sys.setenv(PATH = paste("C:/rtools40/usr/bin/", Sys.getenv("PATH"), sep=";"))
#Sys.setenv(BINPREF = "C:/rtools40/mingw_$(WIN)/bin/")
#CHECK if rtools is in PATH!!!!!


if (Sys.info()[['sysname']] == "Windows") {OnServer = F} else {OnServer = T}


if (OnServer) {
  #Cluster Version

  Simulation_Results_Export_Path = paste0( "/scratch/tmp/j_feld22/" )
  SimulationBlocksize = 25000
  cores.to.use <- 32;
  setwd("/scratch/tmp/j_feld22/")
  print(Simulation_Results_Export_Path)

} else {

  #Local Version
  Simulation_Results_Export_Path = paste0( "P:/Methodische Forschung/2020_RefCurve Varibility OSLR-Test/Code_Table_1_Revision/"  )
  setwd("P:/Methodische Forschung/2020_RefCurve Varibility OSLR-Test/Code_Table_1_Revision/")
  SimulationBlocksize = 25000
}


EmpErrorRates <- function(nB, f, Accrual, Pi, omega, kappa, S1, alpha, anz.sims, Count_process_as_variance = T){

  s_max <- Accrual + f - 10^(-8)


  # Weibull distribution parameters
  shape      <- kappa
  scale.A    <- (log(1/S1))**( (-1)/shape )
  scale.B    <- (omega*log(1/S1))**( (-1)/shape )
  # corresponding cumulative hazard: Lambda(s)=(s/scale.A)**shape


  ##############################################
  #BLOCK for asymptotoic theoretical Values

  #choose small epsilon for numerical stability
  eps1 <- 0.00001
  S_T_A = function(u) { ifelse (u <= 0, 1, exp(-(u/scale.A)^shape ))}
  f_T_A = function (u) { ifelse( u<0, 0 ,  ifelse( u < eps1, f_T_A(eps1) ,(shape/scale.A) *(u/scale.A)^(shape-1) * exp(-(u/scale.A)^shape)))}
  F_T_A = function (u) {1-S_T_A(u)}


  S_C_A = function (u) {pmax(pmin(1,-1/Accrual * u + (1+f/Accrual) ),0)}
  f_C_A = function (u) {ifelse(u>=f & u <= Accrual+f, 1/Accrual , 0)}
  F_C_A = function (u) {1-S_C_A(u)}


  density_folded = function (u) {
    2*(f_T_A(u)*S_C_A(u) +S_T_A(u)*f_C_A(u))*S_T_A(u)*S_C_A(u)
  }


  lambda_A = function (u) {
    ifelse( u <0, 0, shape/scale.A*(u/scale.A)^(shape-1))
  }

  Lambda_A = function (u) {
    ifelse( u <0, 0, (u/scale.A)^(shape))
  }

  helper_function_sigma_squared = function (u) {
    lambda_A(u)*Accrual /(S_T_A(u) * (Accrual+f-u))
  }

  sigma_squared = function (s) {
    ifelse ( s <= f,  (1/S_T_A(s)-1)  ,
             ifelse ( f < s & s < Accrual+f,  (1/S_T_A(f) -1+integral(fun = helper_function_sigma_squared, xmin = f, xmax = s, method = "Kronrod", reltol = 1e-12)),
                      NA ))
  }
  sigma_squared_vec = Vectorize(sigma_squared)


  h1 = function(u) {F_T_A(u) * f_C_A(u)}
  variance_std_OSLR =  integral(h1, xmin = 0, xmax = Accrual+f- 10^(-8), method = "Kronrod", reltol = 1e-12)


  h2 = function(u) {
    ifelse( S_T_A(u)<eps1 & Lambda_A(u) *(f_T_A(u)*S_C_A(u)+S_T_A(u)*f_C_A(u)) < eps1 ,
            eps1,   Pi*sigma_squared_vec(u)* density_folded(u) )
  }
  h2_vec = Vectorize(h2)
  additional_variance = integral( h2_vec , xmin = 0, xmax = Accrual+f- 10^(-8), method = "Kronrod", reltol = 1e-4)

  theoretical.sd.ratio = sqrt(variance_std_OSLR)/sqrt( variance_std_OSLR+ additional_variance)


  ##############################################


  ######################################################
  ######################################################
  # Start of simulation loop


  Allresults = data.frame (  )

  for ( i in  1: ceiling(anz.sims/SimulationBlocksize) ) {

    print(Sys.time())
    print(paste0( "Block " , i , " of ", ceiling(anz.sims/SimulationBlocksize) ))


    if (OnServer) {

      cl <- makeCluster(cores.to.use - 1)

    } else {cores=detectCores(); cl <- makeCluster(cores[1]-1,outfile="")}

    print("Cores detected")

    worker.init = function(dir) {

      library(devtools)
      library(Rcpp)
      if (file.exists(paste0(dir,"Cpp_Code.R"))) {
        source(paste0(dir,"Cpp_Code.R"))
      } else {
        stop("Cpp_code does not exist.")
      }

    }


    clusterCall(cl, worker.init, dir = Simulation_Results_Export_Path )

    registerDoParallel(cl)

    print("Cores initialized")
    print(Sys.time())

    tmpresults <- foreach(j=((i-1)*(SimulationBlocksize)+1):min(anz.sims ,(i)*SimulationBlocksize ), .combine=rbind,
                          .verbose = F, .export = c("na.locf"), .multicombine = T,
                          .noexport =  c("Cumhaz", "Var_Cumhaz", "KM"),
                          .packages = c( "Rcpp",  "pracma")) %dopar% {


                          # For the purpose of reproducibility: Choose Seed that changes with each simulation step in a known way
                            Saat <- 598573564 + 2684*j;

                            ############################################################
                            #  Generate virtual data set of simulation step j

                            ################################################
                            # Data set: Standard group A

                            # sample size of group A
                            nA <- floor(nB/Pi)


                            #Generate arrival times of the nA patients acc. to a uniform distribution on [0,Accrual]
                            set.seed(Saat + 27875984)
                            Arrival.times <- runif(nA, 0, Accrual)

                            # Generate Event Times of these n patients
                            set.seed(Saat)
                            Event.times <- rweibull(nA, shape, scale.A)
                            Event.times.calender <- Arrival.times + Event.times

                            # Time of censoring = Time of last patient out (initially planned trial end = Accrual + f)
                            max.Arrival.time <- max(Arrival.times[which(Arrival.times<Accrual)])
                            Censoring.time.calender <- ( max.Arrival.time + f)
                            Censoring.times <- Censoring.time.calender - Arrival.times
                            Censoring.time.calender <- Censoring.times + Arrival.times
                            Censoring.status <- as.numeric(Event.times <= Censoring.times)
                            Observed.times <- pmin(Event.times, Censoring.times)
                            Observed.times.calender <- Observed.times + Arrival.times

                            # Set of survival data
                            Daten_A <- data.frame(Arrival.times, Event.times, Event.times.calender, Censoring.times, Censoring.time.calender, Observed.times, Observed.times.calender, Censoring.status)


                            Daten_A$group <- "A"


                            Daten_A = Daten_A[order(Daten_A$Observed.times),]
                            Daten_A$at_risk <- nrow(Daten_A):1


                            #################################################
                            # Data set: Experimental group


                            s = max(Daten_A$Observed.times - eps1)

                            #Generate arrival times of the n patients acc. to a uniform distribution on [0,PF*Accrual]
                            set.seed(Saat + 37875984)
                            Arrival.times <- runif(nB, 0, Accrual)

                            # Generate Event Times of these n patients
                            set.seed(Saat + 17875984)
                            Event.times <- rweibull(nB, shape, scale.B)
                            Event.times.calender <- Arrival.times + Event.times

                            # Time of censoring = Time of last patient out (initially planned trial end = Accrual + f)
                            max.Arrival.time <- max(Arrival.times[which(Arrival.times<Accrual)])
                            Censoring.time.calender <- ( max.Arrival.time + f)
                            Censoring.times <- Censoring.time.calender - Arrival.times
                            Censoring.time.calender <- Censoring.times + Arrival.times
                            Censoring.status <- as.numeric(Event.times <= Censoring.times)

                            Observed.times <- pmin(Event.times, Censoring.times)
                            Observed.times.calender <- Observed.times + Arrival.times

                            # Set of survival data
                            Daten_B <- data.frame(Arrival.times, Event.times, Event.times.calender, Censoring.times, Censoring.time.calender, Observed.times, Observed.times.calender, Censoring.status)


                            Daten_B$group <- "B"

                            Daten_B = Daten_B[order(Daten_B$Observed.times),]

                            # full dataset: patients from both treatment arm, recruited in calender time [0,PF*Accrual]
                            #Daten_full <- rbind(Daten_A, Daten_B)


                            ##########################################################
                            # Calculate Nelsen-Aalen Estimator in Group A


                            # Number at risk in Group A
                            Y.A.vec <- function(u){
                              as.numeric( Daten_A$Observed.times >= u)
                            }
                            Y.A.pre <- function(u){
                              sum(Y.A.vec(u))
                            }
                            Y.A <- Vectorize(Y.A.pre)

                            J.A.pre <- function(u){
                              as.numeric(Y.A.pre(u) > 0)
                            }
                            J.A <- Vectorize(J.A.pre)


                            # Number of Events in Group A


                            Ni.A.vec <- function(u){
                              as.numeric( Daten_A$Event.times <= u ) * as.numeric( Daten_A$Event.times <= Daten_A$Censoring.times)
                            }
                            # Event times in Group A
                            index.A       <- function(s){
                              which(Ni.A.vec(s)==1)
                            }
                            event.times.A <- function(s){
                              Daten_A$Event.times[index.A(s)]
                            }


                            # Nelsen-Aalen estimator for Group A
                            min.event.time.A <- min(event.times.A(Inf))
                            max.event.time.A <- max(event.times.A(Inf))


                            NA.A     <- function(s){ ifelse( s > min.event.time.A,  sum(  J.A(event.times.A(s))/(Y.A(event.times.A(s)))    ) , 0 ) }
                            NA.A     <- Vectorize(NA.A)
                            Var.NA.A <- function(s){ ifelse( s > min.event.time.A,  sum(  J.A(event.times.A(s))/(Y.A(event.times.A(s)))**2 ) , 0 ) }
                            Var.NA.A     <- Vectorize(Var.NA.A)


                            x1           <- pmin(Daten_B$Observed.times,s_max)
                            x1.ascending <- sort(x1)


                            # . . . and corresponding new test (accounting for reference curve variability)
                            #M.s   <- sum( as.numeric(Daten_B$Event.times <= x1) ) - sum( na.locf(NA.A(x1.ascending)) )

                            sum_cum_haz = sum(Cumhaz(x1.ascending, Daten_A[Daten_A$Censoring.status == 1,]$at_risk, Daten_A[Daten_A$Censoring.status == 1,]$Observed.times ))
                            n_events = sum( as.numeric(Daten_B$Event.times <= x1) )

                            M.s   <- n_events - sum_cum_haz


                            factor <- 1+2*nB+2*(-1)*(1:nB)
                            #Var.s <- sum( as.numeric(Daten_B$Event.times <= x1) ) + sum( factor*na.locf(Var.NA.A(x1.ascending)) )
                            if (Count_process_as_variance){
                            Var.s <- n_events +
                                      sum(factor*Var_Cumhaz(x1.ascending, Daten_A[Daten_A$Censoring.status == 1,]$at_risk, Daten_A[Daten_A$Censoring.status == 1,]$Observed.times ))
                            } else {
                              Var.s <- sum_cum_haz +
                                sum(factor*Var_Cumhaz(x1.ascending, Daten_A[Daten_A$Censoring.status == 1,]$at_risk, Daten_A[Daten_A$Censoring.status == 1,]$Observed.times ))
                            }

                            Z <- M.s/sqrt(Var.s)
                            rej <- ( abs(Z) >= qnorm(1-alpha/2) )


                            # calculate "classical" one-sample log-rank test (neglecting reference curve variability)
                            if (Count_process_as_variance){
                              LR     <- ( n_events - sum_cum_haz) / sqrt( n_events)
                            } else {
                              LR     <- ( n_events - sum_cum_haz) / sqrt( sum_cum_haz)
                            }

                            rej.LR <- ( abs(LR) >= qnorm(1-alpha/2) )

                            rej.LR.side_high  <- ( LR >= qnorm(1-alpha/2) )
                            rej.LR.side_low  <- ( LR <= qnorm(alpha/2) )

                            ##############################################
                            #BLOCK for case Study Values

                            Sys.time()

                            tmp_vec_cum_haz = Cumhaz(Daten_A[Daten_A$Censoring.status == 1,]$Observed.times, Daten_A[Daten_A$Censoring.status == 1,]$at_risk, Daten_A[Daten_A$Censoring.status == 1,]$Observed.times )
                            nelson_aalen = Vectorize( stepfun( Daten_A[Daten_A$Censoring.status == 1,]$Observed.times , c(0, tmp_vec_cum_haz)))

                            tmp_vec_var_cum_haz = Var_Cumhaz(Daten_A[Daten_A$Censoring.status == 1,]$Observed.times, Daten_A[Daten_A$Censoring.status == 1,]$at_risk, Daten_A[Daten_A$Censoring.status == 1,]$Observed.times )
                            nelson_aalen_var = Vectorize( stepfun( Daten_A[Daten_A$Censoring.status == 1,]$Observed.times , c(0, tmp_vec_var_cum_haz)))


                            tmp_vec_KM = KM(Daten_A[Daten_A$Censoring.status == 1,]$Observed.times, Daten_A[Daten_A$Censoring.status == 1,]$at_risk, Daten_A[Daten_A$Censoring.status == 1,]$Observed.times )
                            km = Vectorize( stepfun( Daten_A[Daten_A$Censoring.status == 1,]$Observed.times , c(1, tmp_vec_KM)))

                            ##### Design of new study

                            allocation_ratio <- nB / nA #equalas Pi beside rounding

                            ##### Standard OSLR variance

                            oslr_variance_integrand <- function(u){
                              (1 - km(u)) * f_C_A(u)
                            }


                            #CAVE: ONLY works for uniform censoring!!!!

                            tmp_time_points = c(Daten_A[Daten_A$Censoring.status == 1 & Daten_A$Observed.times < f+Accrual - 10^(-8) ,]$Observed.times,  f+Accrual- 10^(-8)  )
                            tmp_time_points = tmp_time_points[tmp_time_points > f]
                            tmp_time_points_shifted = c(f, tmp_time_points[-length(tmp_time_points)])
                            oslr_var <- sum(oslr_variance_integrand(tmp_time_points_shifted) * (tmp_time_points - tmp_time_points_shifted))
                            #for non uniform censoring use the following code
                            #oslr_var <-integral(fun = oslr_variance_integrand, xmin = 0, xmax = f+Accrual, method = "Kronrod", reltol = 1e-15)


                            ##### Additional variance from variability of Nelson-Aalen estimate

                            add_variance_integrand_1 <- function(u){
                              nA * nelson_aalen_var(u) * km(u)^2 * S_C_A(u) * f_C_A(u)
                            }

                            #CAVE: ONLY works for uniform censoring!!!!
                            est_add_var_1 <- sum(1/2 * (tmp_time_points - tmp_time_points_shifted) * (add_variance_integrand_1(tmp_time_points_shifted) + add_variance_integrand_1(tmp_time_points - eps1) ))
                            #for non uniform censoring use the following code
                            #est_add_var_1 <-integral(fun = add_variance_integrand_1, xmin = 0, xmax = f + Accrual, method = "Kronrod", reltol = 1e-12)


                            # second part is estimated from Kaplan Meier integral
                            add_variance_integrand_2 <- function(u){
                              nA * nelson_aalen_var(u) * km(u) * S_C_A(u)^2
                            }

                            jump_times <- unique(Daten_A[(Daten_A$Censoring.status == 1) && (Daten_A$Observed.times < f+Accrual - 10^(-8)) ,]$Observed.times)
                            epsilon <- min(diff(sort(c(0, jump_times))))/2 #choose epsilon small enough to find jump sizes
                            jump_sizes <- km(jump_times - epsilon) - km(jump_times)

                            est_add_var_2 <- sum(jump_sizes * add_variance_integrand_2(jump_times))

                            est_add_var <- 2 * (est_add_var_1 + est_add_var_2)

                            variance_ratio <- oslr_var/(oslr_var + allocation_ratio * est_add_var)

                            ##############################################


                            results = data.frame (rej.vec = as.numeric(c(rej))  , rej.LR.vec = as.numeric(c(rej.LR))  ,
                                                  emp.missing.var =  sum( factor*na.locf(Var.NA.A(x1.ascending))),  emp.var.ratio = sum( na.locf(NA.A(x1.ascending)) )  /  Var.s,
                                                  case_study_variance_ratio = variance_ratio, rej.LR.side_high, rej.LR.side_low
                            )
                            results


                          }

    stopCluster(cl)

    Allresults = rbind(Allresults, tmpresults)

  }


  erg 		<- cbind(Pi,S1,kappa, nB, omega, mean(Allresults$rej.vec) , mean(Allresults$rej.LR.vec), median(Allresults$emp.missing.var),
                 sqrt(median(Allresults$emp.var.ratio)), sqrt(median(Allresults$case_study_variance_ratio)),theoretical.sd.ratio,
                 mean(Allresults$rej.LR.side_high),  mean(Allresults$rej.LR.side_low)     )
  colnames(erg) 	<- c("Pi","S1","kappa","nB", "True HR", "Rej. New Test", "Rej. Trad. OS-LR-Test", "Empirical Missing Variance", "Empirical SD Ratio", "Case Study SD Ratio", "Theoretical SD Ratio",
                      "Rej. Trad. OS-LR-Test high" , "Rej. Trad. OS-LR-Test low" )
  return(erg)

}


#########################
#Set Simulation parameters
f <- 3
Accrual <- 2
Pi <- c (1, 0.5, 0.25, 0.125, 1/16)
omega <- 1
kappa <- c(0.5)
S1 <- 0.5
alpha <- 0.05
nB <- c(25,50,100, 200)
if (OnServer) {
  anz.sims <- 100000
} else {
  anz.sims <- 100000
}

table_name = "/Table1_Revision.csv"


read_table = function () {

if (file.exists( paste0(Simulation_Results_Export_Path, table_name))){
    Table.I <- read.csv(file = paste0(Simulation_Results_Export_Path, table_name))
    Table.I <- as.matrix(Table.I)
  } else {
    Table.I <- NULL
  }
  return(Table.I)
}

Scenario_is_in_Table = function (Table.I, pPi, pkappa, pnB) {

  tmp_Table = Table.I
  tmp_Table = as.data.frame(tmp_Table)

  flag = nrow( tmp_Table[tmp_Table$Pi == pPi & tmp_Table$kappa == pkappa & tmp_Table$nB == pnB, ] ) == 1
  return(flag)
}

Table.I = read_table()


#CAVE: This Loop simulates with the count-process as variance estimator.
#For the compensator-process as variance estimator use the argument Count_process_as_variance = F
#and change the table name.

for(i1 in seq(along=kappa)){
  for(i2 in seq(along=nB)){
    for(i3 in seq(along=Pi)){

      if ( is.null(Table.I) ||  ! Scenario_is_in_Table(Table.I, pPi =  Pi[i3], pkappa = kappa[i1], pnB = nB[i2])) {

        print(paste0( "Pi=",  Pi[i3], "; kappa=", kappa[i1], "; nB=", nB[i2]))
        NewRow.I <- EmpErrorRates(nB[i2], f, Accrual, Pi[i3], omega, kappa[i1], S1, alpha, anz.sims)
        Table.I <- read_table ()
        if ( is.null(Table.I)) {
          Table.I <- as.matrix(NewRow.I)
        } else {
          Table.I <- rbind(Table.I, NewRow.I)
        }

        #Write to disk to save partial results
        write.csv( Table.I  , file = paste0(Simulation_Results_Export_Path, table_name), row.names = F)
     } else {
        print("Sceanrio already exists")
      }
}
}
}
