# Supplementary material for: Reference curve sampling variability in one–sample log–rank tests
Source: PLoS One. 2022 Jul 21;17(7):e0271094. doi: 10.1371/journal.pone.0271094 (PMC9302761; doi:10.1371/journal.pone.0271094)
Supplement: S1 File — Supplementary R code for the estimation of type I error rate inflation via a Monte Carlo simulation. (ZIP) [file pone.0271094.s001.zip › Cpp_Code.R]

#Calculates the Cumulative hazard of time points etimes_new, based on etimes_A and the number at risk at times etimes_A.
#All time vectors must be sorted
Rcpp::cppFunction(
  'NumericVector Cumhaz(NumericVector etimes_new, NumericVector Y_A, NumericVector etimes_A) {
      NumericVector res = {};
      long double haz = 0;
      int index = 0;
        for (auto& i : etimes_new) {
          while ( !(index == (etimes_A.size())) &&  etimes_A[index] <= i  ) {
            haz += 1/Y_A[index];
            index += 1;
          }

          res.push_back (haz);

        }
        return res;
    }')

#Calculates the Variance of the cumulative hazard estimator of time points etimes_new, based on etimes_A and the number at risk at times etimes_A.
#All time vectors must be sorted
Rcpp::cppFunction(
  'NumericVector Var_Cumhaz(NumericVector etimes_new, NumericVector Y_A, NumericVector etimes_A) {
      NumericVector res = {};
      long double haz = 0;
      int index = 0;
      long double dummy = 0;
        for (auto& i : etimes_new) {
          while ( !(index == (etimes_A.size())) &&  etimes_A[index] <= i  ) {
            dummy = Y_A[index];
            haz += 1/(dummy*dummy);
            index += 1;
          }

          res.push_back (haz);

        }
        return res;
    }')

#Calculates the Kaplan-Meier survival estimator of time points etimes_new, based on etimes_A and the number at risk at times etimes_A.
#All time vectors must be sorted
Rcpp::cppFunction(
  'NumericVector KM (NumericVector etimes_new, NumericVector Y_A, NumericVector etimes_A) {
      NumericVector res = {};
      long double KM_est = 1;
      int index = 0;
      long double dummy = 0;
        for (auto& i : etimes_new) {
          while ( !(index == (etimes_A.size())) &&  etimes_A[index] <= i  ) {
            dummy = Y_A[index];
            KM_est *= (1- (1/dummy));
            index += 1;
          }

          res.push_back (KM_est);

        }
        return res;
    }')
