# Supplementary material for: Reference curve sampling variability in one–sample log–rank tests
Source: PLoS One. 2022 Jul 21;17(7):e0271094. doi: 10.1371/journal.pone.0271094 (PMC9302761; doi:10.1371/journal.pone.0271094)
Supplement: S2 File — Supplementary R code for a priori estimation of type I error rate inflation given the data from a historic control group. (R) [file pone.0271094.s002.R]

require(survival)
require(survminer)
require(ggplot2)
require(gridExtra)

##### Preparation of reference data
# New data may as well be inserted here, the data frame "control_data" needs to have two columns
# "status": event indicator
# "time": duration of observation period of the patient

pbc_manip <- pbc[which(pbc$trt == 1), ] #only use treatment group
pbc_manip$status_bin <- ifelse(pbc_manip$status %in% c(0,1), 0, 1) #treat transplantation as censoring event
pbc_manip$time <- pbc_manip$time/365 #change time scale to years

control_data <- pbc_manip[, c("time", "status_bin")]
colnames(control_data) <- c("time", "status")

# illustrate censoring distribution
control_fit <- survfit(Surv(time, status) ~ 1, data = control_data)
plot(control_fit, cumhaz = TRUE)
na_plot <- ggsurvplot(control_fit, fun = "cumhaz", xlim = c(0, 12.5), ggtheme = theme_grey())

control_data$status_inv <- 1 - control_data$status
control_fit_cens <- survfit(Surv(time, status_inv) ~ 1, data = control_data)
plot(control_fit_cens, cumhaz = TRUE)
na_cens_plot <- ggsurvplot(control_fit_cens, fun = "cumhaz", xlim = c(0, 12.5), ggtheme = theme_grey())

fit_list <- list(Survival = control_fit, Censoring = control_fit_cens)
na_plot_combined <- ggsurvplot(fit_list, fun = "cumhaz", xlim = c(0, 12.5), combine = TRUE, conf.int = TRUE, 
                               ggtheme = theme_grey(), legend.title = "",
                               legend.labs = c("Survival", "Censoring"),
                               linetype = c(1,2))
km_plot_combined <- ggsurvplot(fit_list, xlim = c(0, 12.5), combine = TRUE, conf.int = TRUE, 
                               ggtheme = theme_grey(), legend.title = "",
                               legend.labs = c("Survival", "Censoring"),
                               linetype = c(1,2))


n_ref <- dim(control_data)[1]
control_data$at_risk <- n_ref + 1 - rank(control_data$time, ties.method = "min")

nelson_aalen <- function(t) sum(1/control_data$at_risk[which(control_data$time <= t & control_data$status == 1)])
nelson_aalen <- Vectorize(nelson_aalen)

nelson_aalen_var <- function(t) sum(1/control_data$at_risk[which(control_data$time <= t & control_data$status == 1)]^2)
nelson_aalen_var <- Vectorize(nelson_aalen_var)

km <- function(t) prod(1 - 1/control_data$at_risk[which(control_data$time <= t & control_data$status == 1)])
km <- Vectorize(km)

##### Function to estimate actual level of OSLR-test based on design parameters

est_corrected_level <- function(allocation_ratio, accrual, follow_up){
  
  censoring_density <- function(t) ifelse(t < follow_up | t > follow_up + accrual, 0, 1/accrual)
  censoring_survival <- function(t) pmax(0, pmin(1, (-1) * (1/accrual) * (t - (follow_up + accrual)) ) )
  
  ##### Standard OSLR variance
  
  oslr_variance_integrand <- function(u){
    (1 - km(u)) * censoring_density(u)
  }
  
  oslr_var <- integrate(f = oslr_variance_integrand, lower = 0, upper = follow_up + accrual, subdivisions = 1000)$value
  
  ##### Additional variance from variability of Nelson-Aalen estimate
  
  add_variance_integrand_1 <- function(u){
    n_ref * nelson_aalen_var(u) * km(u)^2 * censoring_survival(u) * censoring_density(u)
  }
  
  est_add_var_1 <- integrate(f = add_variance_integrand_1, lower = 0, upper = follow_up + accrual, subdivisions = 1000)$value
  
  # second part is estimated from Kaplan Meier integral
  
  add_variance_integrand_2 <- function(u){
    n_ref * nelson_aalen_var(u) * km(u) * censoring_survival(u)^2
  }
  
  jump_times <- unique(control_data$time[which(control_data$status == 1)])
  epsilon <- min(diff(sort(c(0, jump_times))))/2 #choose epsilon small enough to find jump sizes
  jump_sizes <- km(jump_times - epsilon) - km(jump_times)
  
  est_add_var_2 <- sum(jump_sizes * add_variance_integrand_2(jump_times))
  
  est_add_var <- 2 * (est_add_var_1 + est_add_var_2)
  
  variance_ratio <- oslr_var/(oslr_var + allocation_ratio * est_add_var)
  
  corrected_level <- 2 * pnorm(sqrt(variance_ratio) * qnorm(0.025))
  
  #result <- c(oslr_var, 2*est_add_var_1, 2*est_add_var_2, corrected_level)
  #names(result) <- c("oslr var", "first part add var", "second part add var", "corrected level")
  #return(result)
  
  return(corrected_level)
  
}

##### Illustration of influence of follow-up period

accruals_study_1 <- c(2, 4, 6)
follow_ups_study_1 <- seq(0, 6, by = 0.05)
allocation_ratio_study_1 <- 0.5

results_study_1 <- data.frame(accrual = rep(accruals_study_1, each = length(follow_ups_study_1)),
                              follow_up = rep(follow_ups_study_1, length(accruals_study_1)),
                              allocation_ratio = rep(allocation_ratio_study_1, length(accruals_study_1) * length(follow_ups_study_1)),
                              corrected_level = rep(0, length(accruals_study_1) * length(follow_ups_study_1)))

for(i in 1:length(accruals_study_1)){
  
  corrected_levels_temp <- sapply(follow_ups_study_1, est_corrected_level, allocation_ratio = allocation_ratio_study_1, accrual = accruals_study_1[i])
  
  current_first_line <- 1 + (i-1) * length(follow_ups_study_1)
  current_last_line <- i * length(follow_ups_study_1)
  
  results_study_1$corrected_level[current_first_line:current_last_line] <- corrected_levels_temp
  
}

results_study_1$accrual <- as.factor(results_study_1$accrual)
study_1_plot <- ggplot(data = results_study_1, aes(x = follow_up, y = corrected_level, group = accrual)) + 
  geom_line(aes(lty = accrual), size = 1) + xlab("Duration of follow-up (in years)") + ylab("Actual type I error level") +
  labs(color= "Accrual \nduration \n(in years)")
study_1_plot

##### Illustration of influence of allocation ratio

accrual_study_2 <- 2
follow_ups_study_2 <- c(2, 4, 6, 8)
allocation_ratios_study_2 <- seq(0.01, 1, by = 0.01)

results_study_2 <- data.frame(accrual = rep(accrual_study_2, length(allocation_ratios_study_2) * length(follow_ups_study_2)),
                              follow_up = rep(follow_ups_study_2, each = length(allocation_ratios_study_2)),
                              allocation_ratio = rep(allocation_ratios_study_2, length(follow_ups_study_2)),
                              corrected_level = rep(0, length(allocation_ratios_study_2) * length(follow_ups_study_2)))

for(i in 1:length(follow_ups_study_2)){
  
  corrected_levels_temp <- sapply(allocation_ratios_study_2, est_corrected_level, accrual = accrual_study_2, follow_up = follow_ups_study_2[i])
  
  current_first_line <- 1 + (i-1) * length(allocation_ratios_study_2)
  current_last_line <- i * length(allocation_ratios_study_2)
  
  results_study_2$corrected_level[current_first_line:current_last_line] <- corrected_levels_temp
  
}

results_study_2$follow_up <- as.factor(results_study_2$follow_up)
study_2_plot <- ggplot(data = results_study_2, aes(x = allocation_ratio, y = corrected_level, group = follow_up)) + 
  geom_line(aes(lty = follow_up), size = 1) + xlab("Allocation ratio") + ylab("Actual type I error level") +
  labs(color= "Duration \nof follow-up \n(in years)")
study_2_plot
